# Supplementary material for: Impact of Freezing on the Microbiological Quality and Physical Characteristics of Buffalo Mozzarella Cheese
Source: Animals (Basel). 2021 Dec 8;11(12):3502. doi: 10.3390/ani11123502 (PMC8698174; doi:10.3390/ani11123502)
Supplement: Supplementary file 1 [file animals-11-03502-s001.zip]

Archive with 1 entries (1 files):
- animals-1463115-supplementary.pdf
